# Supplementary material for: The effect of mislabeled phenotypic status on the identification of mutation-carriers from SNP genotypes in dairy cattle
Source: BMC Res Notes. 2017 Jun 26;10:230. doi: 10.1186/s13104-017-2540-x (PMC5485573; doi:10.1186/s13104-017-2540-x)
Supplement: Supplementary file 1 — Additional file 1. R script used for classification with different thresholds of mislabeled observations. [file 13104_2017_2540_MOESM1_ESM.r]

## Revision 2017
## Random Forest + KNN + SVM + Lasso

## ----step1,echo=FALSE,results='hide',warning=FALSE,message=FALSE---------
library("plyr")
library("reshape2")
library("candisc")
library("ggplot2")
library("caret")
library("xtable")
library("glmnet")
library("doParallel")

### Set directories

pc <- Sys.info()[[7]]

dir1<-paste0('C:\\Users\\',pc,'\\Documents\\Articoli_ste\\ISIS\\Fleck\\DatiTest')

#### List of method

ff<-c("rf","svmRadialCost","svmLinear", "knn")

#### Select MEthod

SelMethod <- ff[4]

# read SNP file ORIGINAL file

FV <- read.table(file.path(dir1,'bta19.mutation'),header=T)

# % errori

E <- c(0,0.01,0.025,0.05,0.075,0.10,0.125,0.15,0.175,0.20)

### looping over Error rate

### Initialise empty list for storing
ER.cv<-list() # results k-fold CV

ER.C <- NULL # Cost parameter by threshold
ER.finalfit <- list() # final model

ER.CM0 <- list() # confusion matrix training 
ER.CM <-list() # confusion matrix testing - original phenotype
ER.CM2 <- list() # confusion matrix testing - mislabeled phenotype

ER.time<-NULL # time


nrun<-0 # iteration number
#i<-E[1]

### Iterate over files
cat('Using Method: ',SelMethod,'\n')

for (i in E){
  
  cl<-makeCluster(6)
  
  registerDoParallel(cl)
  
  nrun <- nrun + 1 
  cat('Threshold: ',i,'\n')
  cat('Read data\n')
  ### read file
  file<-paste('fleck',i,sep='.')
  LD.i <- read.table(file.path(dir1,file),
                     col.names=c('IID','PHENOTYPE2','BREED'))
  FV$PHENOTYPE2<-as.factor(ifelse(LD.i$PHENOTYPE2==3,'N','Y')) # N = non-carrier, Y = carrier
  ## Create train & testing
  inTrain <- createDataPartition(y =FV$PHENOTYPE2,p = .80,list = FALSE)
  
  training <- FV[ inTrain,]
  trainings<-arrange(training,IID)
  trainings<-trainings[,-c(1,2)]
  trainings$PHENOTYPE<-as.factor(ifelse(trainings$PHENOTYPE==3,'N','Y'))
  levels(trainings$PHENOTYPE) <- c(levels(trainings$PHENOTYPE),'N','Y')
  
  testing <- FV[-inTrain,]
  testing<-testing[,-c(1,2)]
  testing$PHENOTYPE<-as.factor(ifelse(testing$PHENOTYPE==3,'N','Y'))
  levels(testing$PHENOTYPE) <- c(levels(testing$PHENOTYPE),'N','Y')
  #f1[is.na(f1)] <- "No Answer"
  nSNPs<-ncol(trainings)-1 # skip last column
  tt <- trainings[,2:nSNPs]
  
  # Zero- and Near Zero-Variance Predictors
  
  keep <- nearZeroVar(tt)
  tt1 <- tt[,-keep] #data.frame(t(unique(t(test))))
  
  # Identifyng Correlated Predictors
  descrCor <- cor(tt1)
  soglia<-0.99
  highlyCorDescr <- findCorrelation(descrCor, cutoff = soglia)
  tt2 <- tt1[, -highlyCorDescr]
  
  # Linear Dependencies
  
  comboInfo <- findLinearCombos(tt2)
  
  if (is.null(comboInfo$remove)){
    tt3<-tt2
  } else
    tt3<-tt2[, -comboInfo$remove]
  
  # Join infos

  x = as.matrix(tt3)
  y = trainings$PHENOTYPE2
  
  # Create model with default paramters

  # Parameters to control train function
  
  ctrl <- trainControl(method='repeatedCV',
                     number=10,
                     repeats=10,                 
                     savePred=T,
                     classProb=T,
                     summaryFunction = twoClassSummary,
                     verbose=T,
		     returnData=T)
  # C parameter 

  cat('Start CV\n')
  

  strt<-Sys.time()
  results.rf<-list()
  

    cv <- train(x,factor(y),method=SelMethod,
                   trControl=ctrl) 
  print(cv)
  ER.time[[length(ER.time)+1]]<-Sys.time()-strt
  
  print(Sys.time()-strt)
  stopCluster(cl)
  
  cat('CV done\n')
  
  
  ER.cv[[length(ER.cv)+1]]<-cv # training risultats
  ER.C[[length(ER.C)+1]]<-cv$bestTune # best Cost parameter
  ER.finalfit[[length(ER.finalfit)+1]]<-cv$finalModel
  
    
  ## Confusion Matrix
  
  # TRAINING

  pred.train = predict(cv,x)
  CM.train<-confusionMatrix(pred.train, training$PHENOTYPE2)
  
  # TESTING

  xtest<-as.matrix(testing[,colnames(testing)%in%colnames(tt3)])  
  pred = predict(cv,xtest)
  
  CM.val<-confusionMatrix(pred, testing$PHENOTYPE)
  CM.val2<-confusionMatrix(pred, testing$PHENOTYPE2)
  
  # SAVING
  
  ER.CM0[[length(ER.CM0)+1]]<-CM.train
  ER.CM[[length(ER.CM)+1]]<-CM.val
  ER.CM2[[length(ER.CM2)+1]]<-CM.val2
  cat('Process Completed\n')
  
}

save(ER.cv,ER.C,ER.time,
     ER.CM0,ER.CM,ER.CM2,
     ER.finalfit,file=file.path(dir1,'RandomForestResults.Rdata'))


### # confusion matrix testing 
results<-NULL
for (i in seq(1:length(ER.CM2))){
  results<-cbind(results,ER.CM2[[i]]$byClass)
  }
results.testing<-data.frame(results)
names(results.testing)<-E

# confusion matrix training final model 
results1<-NULL
for (i in seq(1:length(ER.CM0))){
  results1<-cbind(results1,ER.CM0[[i]]$byClass)
}
results.training<-data.frame(results1)
names(results.training)<-E
